# Supplementary material for: The evolution of multi-gene families and metabolic pathways in the evening primroses (Oenothera: Onagraceae): A comparative transcriptomics approach
Source: PLoS One. 2022 Jun 24;17(6):e0269307. doi: 10.1371/journal.pone.0269307 (PMC9231714; doi:10.1371/journal.pone.0269307)
Supplement: S1 Table — (XLSX) [file pone.0269307.s004.xlsx]

## Sheet: Table S1
	Table S1. Taxonomic, sexual system and collection data from 63 Oenothera samples used for transcriptomes assembly. Asterisk depicts the 30 taxa included in comparative analyses.
#	1kp sample code	Species	Biological replicate	Major clade (Wagner et al. 2007)	Section	Subsection	Monophyletic subclade from Hollister et al. (2015)	Genetic System (PTH/SEX)	Tissue	Sequencing (HiSeq_pair end/ GAIIx_single end)	Occurrence	Strain/Locality
1	GVCB	Oenothera affinis Cambessèdes*	1-S (single replicate per species)	A	Oenothera	Munzia	5	SEX	developing 4th leaf	HiSeq	South America, temperate areas	Strain: longiflora Schwemmle, syn: longiflora Erlangen; South America (tentative), no collector's information documented
2	OEAR	Oenothera argillicola MacKenzie*	1-S	A	Oenothera	Oenothera	4	SEX	developing 4th leaf	GAIIx	USA, Canada, through Mexico to Central America, several species widely naturalized, especially in Europe	Strain: argillicola Douthat 1 IVatroSt (hybrid with the nuclear genome of argillicola Douthat 1 and the plastid genome atrovirens Standard); original Strain argillicola Douthat 1 collected by R. B. Platt along shale bank of Wilson Creek, Allegheny Co., VA, USA, 1947, equipped with the plastid genome of atrovirens Standard by W. Stubbe
3	DSVQ	Oenothera biennis Linnaeus	1	A	Oenothera	Oenothera	4	PTH	developing 4th leaf	HiSeq	USA, Canada, through Mexico to Central America, several species widely naturalized, especially in Europe	Strain: suaveolens Grado; orginally collected by H. Zeidler, Grado, Friuli-Venezia Giulia, Italy (45°,41'N), before 1950
4	DWAP	Oenothera biennis Linnaeus	2	A	Oenothera	Oenothera	4	PTH	developing 4th leaf	HiSeq	USA, Canada, through Mexico to Central America, several species widely naturalized, especially in Europe	Strain: chicaginensis de Vries, syn: biennis Chicago; originally collected by H. de Vries close to Jackson Park, Chicago, Cook Co., IL, USA, 1904
5	EXGW	Oenothera biennis Linnaeus*	3	A	Oenothera	Oenothera	4	PTH	developing 4th leaf	HiSeq	USA, Canada, through Mexico to Central America, several species widely naturalized, especially in Europe	Field south of Asbury Rd, Tompkins Co., NY, USA (42°31'30.22"N, -76°27'39.56"E), 2006
6	FDBS	Oenothera biennis Linnaeus	4	A	Oenothera	Oenothera	4	PTH	developing 4th leaf	HiSeq	USA, Canada, through Mexico to Central America, several species widely naturalized, especially in Europe	Sauroren Park, Toronto, ON, Canada (43°38'53.34"N, -79°26'31.48"E), 2006
7	MLUJ	Oenothera biennis Linnaeus	5	A	Oenothera	Oenothera	4	PTH	developing 4th leaf	HiSeq	USA, Canada, through Mexico to Central America, several species widely naturalized, especially in Europe	Strain: biennis Lawrenceville-3 (biennis-2); no detailed collector's information available, Lawrenceville, Tioga Co., PA, USA, before 1958
8	EQYT	Oenothera capillifolia ssp. berlandieri W. L. Wagner & Hoch*	1-S	A	Calylophus	Calylophus	1	SEX	developing 4th leaf	HiSeq	Western USA, northern Mexico	Near Geary, OK, USA, (~35°37'52N, 98°19'02"E), 1999
9	KBRW	Oenothera clelandii W. Dietrich, P. H. Raven & W. L. Wagner*	1-S	A	Oenothera	Candela	6	PTH	developing 4th leaf	HiSeq	Central and estern USA	Kitty Todd Nature Preserve, Oak Openings Region, Lucas Co., SW OF Toledo (41°37'6"N, 83°,47'30"E), 2005; cultivated by M. Johnson from seed
10	OEEE	Oenothera elata ssp. elata Kunth*	1-S	A	Oenothera	Oenothera	4	SEX	developing 4th leaf	GAIIx	USA, Canada, through Mexico to Central America, several species widely naturalized, especially in Europe	Strain: elata Cholula; originally collected by P. A. Munz no. 15074, 6 miles north-west of Cholula, Puebla, Mexico, before 1949
11	OEHI	Oenothera elata ssp. hirsutissima (A. Gray ex S. Watson) W. Dietrich*	1-S	A	Oenothera	Oenothera	4	SEX	developing 4th leaf	GAIIx	USA, Canada, through Mexico to Central America, several species widely naturalized, especially in Europe	Strain: hookeri Albuquerque B; originally collected by P. A. Munz no. 13283, 2 miles south of Albuquerque, Bernalillo Co., NM, USA, before 1949
12	AJBK	Oenothera elata ssp. hookeri (Torrey & A. Gray) W. Dietrich & W. L. Wagner*	1	A	Oenothera	Oenothera	4	SEX	developing 4th leaf	HiSeq	USA, Canada, through Mexico to Central America, several species widely naturalized, especially in Europe	Strain: johansen Standard; originally collected by C. B. Wolf no. 1435, roadside between Nicholas and Yuba City, Sutter Co., CA, USA, 1927
13	IDAU	Oenothera elata ssp. hookeri (Torrey & A. Gray) W. Dietrich & W. L. Wagner	2	A	Oenothera	Oenothera	4	SEX	developing 4th leaf	HiSeq	USA, Canada, through Mexico to Central America, several species widely naturalized, especially in Europe	Strain: hookeri de Vries; originally collected by H. de Vries, Berkeley, Alameda Co., CA, USA, 1904
14	ROLB	Oenothera elata ssp. hookeri (Torrey & A. Gray) W. Dietrich & W. L. Wagner	3	A	Oenothera	Oenothera	4	SEX	pooled sample: seedling leaves, roots, stem, flower bud, style and gynoecium, developing fruit	HiSeq	USA, Canada, through Mexico to Central America, several species widely naturalized, especially in Europe	Strain: johansen Standard; originally collected by C. B. Wolf no. 1435, roadside between Nicholas and Yuba City, Sutter Co., CA, USA, 1927
15	ECSL	Oenothera filiformis (Small) W. L. Wagner & Hoch	1	B	Gaura	Gaura	3	SEX	developing 4th leaf	HiSeq	Texas , New Mexico and northern Mexico	Co. Rd 31 at Aspen Rd, Choctaw Co., Alabama, USA (31°43'25.896"N, -88°11'46.932"E), 2009
16	JYOB	Oenothera filiformis (Small) W. L. Wagner & Hoch*	2	B	Gaura	Gaura	3	SEX	developing 4th leaf	HiSeq	Texas , New Mexico and northern Mexico	Co. Rd 31, Choctaw Co., AL, USA, (31°43'51.78"N, -88°9'59.76"E), 2009
17	NQWS	Oenothera filiformis (Small) W. L. Wagner & Hoch	3	B	Gaura	Gaura	3	SEX	developing 4th leaf	HiSeq	Texas , New Mexico and northern Mexico	1.5 mi W of US 75 and State Hwy 3 jct on US 75 (south roadside), Atoka Co., OK, USA, 2007
18	IIFB	Oenothera gaura W. L. Wagner & Hoch	1	B	Gaura	Gaura	3	PTH	developing 4th leaf	HiSeq	Texas , New Mexico and northern Mexico	Smith Cemetery State Nature Preserve, Madison County, Ohio, USA (40°6'11"N, -83°19'27"E), 2004
19	JMJV	Oenothera gaura W. L. Wagner & Hoch*	2	B	Gaura	Gaura	3	PTH	developing 4th leaf	HiSeq	Texas , New Mexico and northern Mexico	Green Camp Railroad Prairie, Marion County, Ohio, USA (40°32'54"N, -83°11'29"E), 2005
20	LACT	Oenothera gaura W. L. Wagner & Hoch	3	B	Gaura	Gaura	3	PTH	developing 4th leaf	HiSeq	Texas , New Mexico and northern Mexico	Belchentown, MA, USA, 2007
21	LHDP	Oenothera gaura W. L. Wagner & Hoch	4	B	Gaura	Gaura	3	PTH	developing 4th leaf	HiSeq	Texas , New Mexico and northern Mexico	Prairie Township, Holmes Co., OH, USA, 2004
22	TGOP	Oenothera gaura W. L. Wagner & Hoch	5	B	Gaura	Gaura	3	PTH	developing 4th leaf	HiSeq	Texas , New Mexico and northern Mexico	Ellis Hollow Rd, Tompkins Co, NY, USA, 2009
23	OEGL	Oenothera glazioviana Micheli*	1-S	A	Oenothera	Oenothera	4	PTH	developing 4th leaf	GAIIx	USA, Canada, through Mexico to Central America, several species widely naturalized, especially in Europe	Strain: r/r-lamarckiana Sweden; orginally collected by N. Heribert-Nilsson, Almaröd, Skåne Län, Sweden, 1906
24	EBPG	Oenothera grandiflora L’Héritier	1	A	Oenothera	Oenothera	4	SEX	developing 4th leaf	HiSeq	USA, Canada, through Mexico to Central America, several species widely naturalized, especially in Europe	Strain: grandiflora Tuscaloosa; originally collected by J. S. Lloyd, Mobile Delta, AL, USA, 1944
25	GZUR	Oenothera grandiflora L’Héritier	2	A	Oenothera	Oenothera	4	SEX	developing 4th leaf	HiSeq	USA, Canada, through Mexico to Central America, several species widely naturalized, especially in Europe	Hwy 84, ~8km E of Coffeeville, Clarke Co., AL, USA, (31°44'16.85"N, -87°59'39.28"E), 2006
26	HOOU	Oenothera grandiflora L’Héritier	3	A	Oenothera	Oenothera	4	SEX	developing 4th leaf	HiSeq	USA, Canada, through Mexico to Central America, several species widely naturalized, especially in Europe	Strain: grandiflora Bellamy A; originally collected by S. B. Jones & J. K. Arrington, Hwy 80, Bellamy, Sumter Co., AL, USA, 1974
27	MJHP	Oenothera grandiflora L’Héritier*	4	A	Oenothera	Oenothera	4	SEX	developing 4th leaf	HiSeq	USA, Canada, through Mexico to Central America, several species widely naturalized, especially in Europe	West side of road, 300m N of Bigbee intersection on County Road 31, Bigbee, Washington Co., AL, USA, (31°37'3.89"N, -88°9'50.20"E), 2006
28	REZJ	Oenothera grandiflora L’Héritier	5	A	Oenothera	Oenothera	4	SEX	developing 4th leaf	HiSeq	USA, Canada, through Mexico to Central America, several species widely naturalized, especially in Europe	Strain: grandiflora BBA Castleberry A-4; originally collected by E. E. Steiner and W. Stubbe, Castleberry exit (at Route 6) I-65, Castleberry, Conecuh Co., AL, USA, 1983
29	CHTD	Oenothera grandis Britton Smyth	1	A	Oenothera	Raimannia	7	SEX	developing 4th leaf	HiSeq	Central and estern USA	Red River and Valley Gin, Tillman Co., OK, USA (34°13'57.16"N, -98°58'0.89"), 2007
30	EWHG	Oenothera grandis Britton Smyth	2	A	Oenothera	Raimannia	7	SEX	developing 4th leaf	HiSeq	Central and estern USA	Kiowa Co., KS, USA
31	SEMK	Oenothera grandis Britton Smyth*	3	A	Oenothera	Raimannia	7	SEX	developing 4th leaf	HiSeq	Central and estern USA	Edwards Co., KS, USA
32	TAHF	Oenothera grandis Britton Smyth	4	A	Oenothera	Raimannia	7	SEX	developing 4th leaf	HiSeq	Central and estern USA	County Rd 1520, Kiowa Co., OK, USA (34°,48',36.94"N, -99°,7',20.21"E), 2007
33	WPUV	Oenothera grandis Britton Smyth	5	A	Oenothera	Raimannia	7	SEX	developing 4th leaf	HiSeq	Central and estern USA	County Rd 2090, Washita Co., OK, USA (35°15'55.30"N, -99°15'30.71"E), 2007
34	OEJA	Oenothera jamesii Torrey & A. Gray*	1-S	A	Oenothera	Oenothera	4	SEX	developing 4th leaf	GAIIx	USA, Canada, through Mexico to Central America, several species widely naturalized, especially in Europe	Strain: hookeri Parras; originally collected by P. A. Munz no. 15077, cult. in park at Parras de la Fuente, Parras de la Fuente, Coahuila, Mexico, before 1949
35	AQXA	Oenothera laciniata ssp. laciniata Hill	1-S	A	Oenothera	Raimannia	7	PTH	developing 4th leaf	HiSeq	Central and estern USA	East side of Falls L, railway bed, Granville Co., NC, USA (36°5'11.57"N, -78°47'6.07"E), 2007
36	ICUS	Oenothera laciniata Hill*	1	A	Oenothera	Raimannia	7	PTH	developing 4th leaf	HiSeq	Central and estern USA	Stengl Biological Station, Bastrop Co TX, USA. (30°,5'13.97"N, -97°10'24.84"E), 2007
37	ONZG	Oenothera laciniata Hill	2	A	Oenothera	Raimannia	7	PTH	developing 4th leaf	HiSeq	Central and estern USA	County Rd 1540, Grady Co, OK, USA (34°47'0.23"N, -97°55'9.79"E), 2007
38	QBRF	Oenothera laciniata Hill	3	A	Oenothera	Raimannia	7	PTH	developing 4th leaf	HiSeq	Central and estern USA	Ponderosa Drive, Chickasha, Grady Co. OK, USA (35°1'29.71"N, -97°55'32.28"E), 2007
39	DIBI	Oenothera laciniata Hill	4	A	Oenothera	Raimannia	7	PTH	developing 4th leaf	HiSeq	Central and estern USA	Harper Co., KS, USA
40	OELA	Oenothera longissima Rydberg.*	1-S	A	Oenothera	Oenothera	4	SEX	developing 4th leaf	GAIIx	USA, Canada, through Mexico to Central America, several species widely naturalized, especially in Europe	Strain: hookeri La Verken A; originally collected by P. A. Munz no. 15009, La Verken, Washington Co., UT, USA, before 1949
41	HPNZ	Oenothera longituba W. Dietrich*	1-S	A	Oenothera	Munzia	5	SEX	developing 4th leaf	HiSeq	South America, temperate areas	Jujuy Prov., Argentina
42	CJGZ	Oenothera nana Grisebach*	1-S	A	Oenothera	Munzia	5	PTH	developing 4th leaf	HiSeq	South America, temperate areas	Dept Puno, Peru; cultivated by M. Johnson from seed
43	OENU	Oenothera nutans Atkinson & Bartlett*	1-S	A	Oenothera	Oenothera	4	PTH	developing 4th leaf	GAIIx	USA, Canada, through Mexico to Central America, several species widely naturalized, especially in Europe	Strain: biennis Marienville 3 (biennis-3); originally collected by R. E. Cleland, Marienville, Forest Co., PL, USA, before 1958
44	OEOA	Oenothera oakesiana (A. Gray) J.W. Robbins ex S. Watson & Coulter*	1-S	A	Oenothera	Oenothera	4	PTH	developing 4th leaf	GAIIx	USA, Canada, through Mexico to Central America, several species widely naturalized, especially in Europe	Strain: nobska Standard; originally collected by A. H. Sturtevant, sandy beach north of Nobska Point, Woods Hole, Barnstable Co., MA, USA, 1926
45	OEPA	Oenothera parviflora Linnaeus*	1-S	A	Oenothera	Oenothera	4	PTH	developing 4th leaf	GAIIx	USA, Canada, through Mexico to Central America, several species widely naturalized, especially in Europe	Strain: atrovirens Standard, syns: Oenothera cruciata, Onagra cruciata; originally "received from Amsterdam" by N. v. Gescher in 1907, material quite likely identical to that collected by D. T. MacDouglas in 1902/1903, Sandy Hill near Lake George, Erie Co., NY, USA
46	DZLN	Oenothera picensis Philippi*	1-S	A	Oenothera	Munzia	5	PTH	developing 4th leaf	HiSeq	South America, temperate areas	Strain: odorata Schwemmle, syn: odorata Erlangen; South America (tentative), no collector's information documented
47	YHLF	Oenothera rhombipetala Nuttall ex Torrey & A. Gray*	1-S	A	Oenothera	Candela	6	SEX	developing 4th leaf	HiSeq	Central and estern USA	NE corner of Alameda Dr and NE 84th, Cleveland Co, Norman, OK, USA. (35°,13'24"N, -97°19'05"), 2007
48	FXJC	Oenothera rosea L’Héritier ex Aiton*	1	B	Hartamannia	na (not apply)	2	PTH	developing 4th leaf	HiSeq	Southern Arizona, Texa, USA, south through Mexico and Central America to northern South America	Pakistan, 1965
49	KFAL	Oenothera rosea L’Héritier ex Aiton	2	B	Hartamannia	na	2	PTH	developing 4th leaf	HiSeq	Southern Arizona, Texa, USA, south through Mexico and Central America to northern South America	Sycamore Canyon, near Nogales, Santa Cruz County, AZ, USA; cultivated by M. Johnson from seed
50	XSNO	Oenothera rosea L’Héritier ex Aiton	3	B	Hartamannia	na	2	PTH	developing 4th leaf	HiSeq	Southern Arizona, Texa, USA, south through Mexico and Central America to northern South America	Originally collected at Oxford Botanical Garden; cultivated by M. Johnson from seed
51	YIVZ	Oenothera rosea L’Héritier ex Aiton	4	B	Hartamannia	na	2	PTH	developing 4th leaf	HiSeq	Southern Arizona, Texa, USA, south through Mexico and Central America to northern South America	Originally collected from Bordeaux Botanic Garden, France, 1986; cultivated by M. Johnson from seed
52	SJAN	Oenothera serrulata Nuttall	1-S	A	Calylophus	Calylophus	1	PTH	developing 4th leaf	HiSeq	Western USA, northern Mexico	Rt 70, mile 368, Sandhills, Chaves Co., NM, USA, 1999
53	GBGW	Oenothera speciosa Nuttall	1	B	Hartamannia	na	2	SEX	developing 4th leaf	HiSeq	Southern Arizona, Texa, USA, south through Mexico and Central America to northern South America	Choke Canyon State Park, McMullen Co., TX, USA, (28°27'6.54"N, -98°21'27.68"E), 2007
54	RLZU	Oenothera speciosa Nuttall	2	B	Hartamannia	na	2	SEX	developing 4th leaf	HiSeq	Southern Arizona, Texa, USA, south through Mexico and Central America to northern South America	County Rd 1730, E of Manitou, Tillman Co, OK, USA (34°30'26.83"N, -98°54'9.75"E), 2007
55	UASK	Oenothera speciosa Nuttall	3	B	Hartamannia	na	2	SEX	developing 4th leaf	HiSeq	Southern Arizona, Texa, USA, south through Mexico and Central America to northern South America	County Rd 2750, Jefferson Co., OK, USA (34°12'15.43"N, -98°5'12.95"E), 2007
56	XZAQ	Oenothera speciosa Nuttall*	4	B	Hartamannia	na	2	SEX	developing 4th leaf	HiSeq	Southern Arizona, Texa, USA, south through Mexico and Central America to northern South America	Near Stengl Biological Station, Bastrop Co., TX, USA (30°4'48.67"N, -97°10'4.09"E), 2007
57	XZPP	Oenothera speciosa Nuttall	5	B	Hartamannia	na	2	SEX	developing 4th leaf	HiSeq	Southern Arizona, Texa, USA, south through Mexico and Central America to northern South America	Near Stengl Biological Station, Bastrop Co., TX, USA (30°4'48.67"N, -97°10'4.09"E), 2007
58	OEST	Oenothera stucchii Soldano*	1-S	A	Oenothera	Oenothera	4	PTH	developing 4th leaf	GAIIx	USA, Canada, through Mexico to Central America, several species widely naturalized, especially in Europe	Strain: stucchi Albano, orginally collected by A. Soldano, Vercelli, Albano, Italy, 1983
59	JKNQ	Oenothera suffulta ssp. suffulta (Engelmann ex A. Gray) W. L. Wagner & Hoch*	1-S	B	Gaura	Gaura	3	SEX	developing 4th leaf	HiSeq	Texas , New Mexico and northern Mexico	East side of Rd 2770, Buda, Hays Co, TX, USA (30°4'40.18"N, -97°50'56.04"E), 2007
60	HKMQ	Oenothera villaricae W. Dietrich*	1-S	A	Oenothera	Munzia	5	PTH	developing 4th leaf	HiSeq	South America, temperate areas	Strain: berteriana Schwemmle, syn: berteriana Erlangen; South America (tentative), no collectors information documented
61	OEVS	Oenothera villosa ssp. strigosa (Rydberg) W. Dietrich & P. H. Raven*	1-S	A	Oenothera	Oenothera	4	PTH	developing 4th leaf	GAIIx	USA, Canada, through Mexico to Central America, several species widely naturalized, especially in Europe	Strain: strigosa de Vries; originally collected by H. de Vries, Yellowstone Park, Mammoth Hot Springs, Park Co., WY, USA, 1904
62	OEVV	Oenothera villosa ssp. villosa Thunberg	1-S	A	Oenothera	Oenothera	4	PTH	developing 4th leaf	GAIIx	USA, Canada, through Mexico to Central America, several species widely naturalized, especially in Europe	Strain: strigosa Iowa 2, originally collected by A. P. Kelley in 1930, gravel pit, one mile south-west of Manhattan Beach, Dickson Co., IA, USA
63	OEWO	Oenothera wolfii (Munz) P. H. Raven*	1-S	A	Oenothera	Oenothera	4	PTH	developing 4th leaf	GAIIx	USA, Canada, through Mexico to Central America, several species widely naturalized, especially in Europe	Strain: wolfii Lufftenholtz; originally collected by J. D. Ackerman & A. M. Montalvo, Beach County Park south of Trinidad, Luffenholtz, Humboldt Co., CA, USA, 1975
Note.For comparative anlysys specific subspecies were excluded based on relative completeness. We included one replicate per species/subspecies from all taxa but serrulata that meet the 40% BUSCOs-based cutoff (Leebens and Mack, et al. 2019).
