# Supplementary material for: The evolution of multi-gene families and metabolic pathways in the evening primroses (Oenothera: Onagraceae): A comparative transcriptomics approach
Source: PLoS One. 2022 Jun 24;17(6):e0269307. doi: 10.1371/journal.pone.0269307 (PMC9231714; doi:10.1371/journal.pone.0269307)
Supplement: S2 Table — (XLSX) [file pone.0269307.s005.xlsx]

## Sheet: Table S2
Table S2. Overview of the RNA-seq assembly of 63 Oenothera transcriptomes and summarized of BUSCO and PLAZA scores. For BUSCOs the Trinity annotation was blasted against embryophyte database and for PLAZA was set to coreGF for Rosids. Information on replicates, location, and historical details of each line can be found in Table S1. Asterisk depicts samples used for comparative anlysisof 30 Oenoth…
#	1kp sample code	Species		Clade	Biological replicate	Trinity Unigenes	Predicted proteins	BUSCO scores			PLAZA scores
								Complete (%)	Fragmented (%)	Missing (%)	Completness (relative proportion)
1	GVCB	Oenothera affinis*		5	1-S (single replicate per species)	35760	23350	63.1	13.8	23.1	0.883792
2	OEAR	Oenothera argillicola*		4	1-S	41526	21965	78	6.7	15.3	0.87245
3	DSVQ	Oenothera biennis		4	1	30578	21365	57.6	12.2	30.2	0.85416
4	DWAP	Oenothera biennis		4	2	34316	22432	58.3	14.9	26.8	0.880716
5	EXGW	Oenothera biennis*		4	3	37987	22841	65.6	12.3	22.1	0.880753
6	FDBS	Oenothera biennis		4	4	34498	22154	60.4	13.8	25.8	0.870339
7	MLUJ	Oenothera biennis		4	5	36764	23436	62.6	13.4	24	0.880507
8	EQYT	Oenothera capillifolia ssp. berlandieri *		1	1-S	35385	22821	59.3	15.1	25.6	0.88212
9	KBRW	Oenothera clelandii*		6	1-S	32508	20738	51	16.5	32.5	0.851357
10	OEEE	Oenothera elata ssp. elata*		4	1-S	36719	20972	70.8	8.5	20.7	0.860982
11	OEHI	Oenothera elata ssp. hirsutissima*		4	1-S	49655	23369	69.4	9.8	20.8	0.867089
12	AJBK	Oenothera elata ssp. hookeri*		4	1	40026	25049	57.6	15.9	26.5	0.881834
13	IDAU	Oenothera elata ssp. hookeri		4	2	34206	22154	66.4	12.2	21.4	0.877823
14	ROLB	Oenothera elata ssp. hookeri		4	3	45298	28379	68.8	11.5	19.7	0.90363
15	ECSL	Oenothera filiformis*		3	1	31648	21480	56.5	14.5	29	0.857152
16	JYOB	Oenothera filiformis		3	2	32396	21873	61.8	12.8	25.4	0.869482
17	NQWS	Oenothera filiformis		3	3	33630	22622	47	17.2	35.8	0.861
18	IIFB	Oenothera gaura		3	1	34120	22759	60.6	14.5	24.9	0.879413
19	JMJV	Oenothera gaura*		3	2	36256	23156	60.9	14.2	24.9	0.883129
20	LACT	Oenothera gaura		3	3	33948	22425	56.9	15	28.1	0.869912
21	LHDP	Oenothera gaura		3	4	33560	22450	58.3	15.1	26.6	0.871699
22	TGOP	Oenothera gaura		3	5	36203	23806	54.7	16.3	29	0.869266
23	OEGL	Oenothera glazioviana*		4	1-S	48981	24283	73.2	8.5	18.3	0.877734
24	EBPG	Oenothera grandiflora		4	1	33172	22890	61	12.2	26.8	0.872026
25	GZUR	Oenothera grandiflora		4	2	34714	22160	56.8	16.1	27.1	0.863759
26	HOOU	Oenothera grandiflora		4	3	36846	23994	56.3	15.3	28.4	0.872178
27	MJHP	Oenothera grandiflora*		4	4	34468	22761	60.7	14.5	24.8	0.873018
28	REZJ	Oenothera grandiflora		4	5	33864	22696	56.5	13.7	29.8	0.871518
29	CHTD	Oenothera grandis		7	1	36697	22871	54.2	16.7	29.1	0.876735
30	EWHG	Oenothera grandis		7	2	35781	21976	55	15.9	29.1	0.87145
31	SEMK	Oenothera grandis*		7	3	33587	22787	63.7	12.8	23.5	0.881116
32	TAHF	Oenothera grandis		7	4	33303	21867	58.8	14	27.2	0.870898
33	WPUV	Oenothera grandis		7	5	35810	22695	54.7	15.1	30.2	0.877487
34	OEJA	Oenothera jamesii*		4	1-S	45670	23353	72.6	8.7	18.7	0.876738
35	AQXA	Oenothera laciniata ssp. laciniata		7	1-S	40114	24068	45.1	17.2	37.7	0.849437
36	ICUS	Oenothera laciniata*		7	1	33774	21608	60.1	13.7	26.2	0.878283
37	ONZG	Oenothera laciniata		7	2	35241	22959	54.5	15.6	29.9	0.872089
38	QBRF	Oenothera laciniata		7	3	36241	22515	56.5	15.3	28.2	0.874065
39	DIBI	Oenothera laciniata		7	4	34837	22229	50.7	14.6	34.7	0.870125
40	OELA	Oenothera longissima*		4	1-S	43679	22497	75	7.5	17.5	0.877085
41	HPNZ	Oenothera longituba*		5	1-S	35220	22366	51	16.3	32.7	0.867938
42	CJGZ	Oenothera nana*		5	1-S	37990	23303	56.7	14.6	28.7	0.877973
43	OENU	Oenothera nutans*		4	1-S	44876	23174	79.9	6	14.1	0.881319
44	OEOA	Oenothera oakesiana*		4	1-S	46276	23632	78.7	7.2	14.1	0.883881
45	OEPA	Oenothera parviflora*		4	1-S	44126	23597	77.6	7.1	15.3	0.888263
46	DZLN	Oenothera picensis*		5	1-S	36943	22397	54.2	13.5	32.3	0.851762
47	YHLF	Oenothera rhombipetala*		6	1-S	34262	21145	49.5	14.7	35.8	0.855354
48	FXJC	Oenothera rosea*		2	1	33662	22721	63.6	12.8	23.6	0.876098
49	KFAL	Oenothera rosea		2	2	35479	22562	58	13.1	28.9	0.871848
50	XSNO	Oenothera rosea		2	3	37331	22350	55.3	14.6	30.1	0.871928
51	YIVZ	Oenothera rosea		2	4	42949	24682	55.1	16.8	28.1	0.888468
52	SJAN	Oenothera serrulata		1	1-S	36775	23071	43.9	18.2	37.9	0.848168
53	GBGW	Oenothera speciosa		2	1	33702	19422	34.2	18.1	47.7	0.798583
54	RLZU	Oenothera speciosa		2	2	37280	22952	49.7	18.7	31.6	0.864
55	UASK	Oenothera speciosa		2	3	39691	23671	38	21	41	0.845077
56	XZAQ	Oenothera speciosa*		2	4	39727	23407	54.5	17.1	28.4	0.877135
57	XZPP	Oenothera speciosa		2	5	39595	23396	52.9	17.2	29.9	0.879631
58	OEST	Oenothera stucchii*		4	1-S	38073	21309	65.1	11.3	23.6	0.864231
59	JKNQ	Oenothera suffulta ssp. suffulta*		3	1-S	34736	22676	56.8	15.1	28.1	0.872215
60	HKMQ	Oenothera villaricae*		5	1-S	36276	20849	41.9	18.5	39.6	0.841723
61	OEVS	Oenothera villosa ssp. strigosa*		4	1-S	42584	23403	78.1	6.8	15.1	0.881449
62	OEVV	Oenothera villosa ssp. villosa		4	1-S	22547	13291	30.2	11.7	58.1	0.5682
63	OEWO	Oenothera wolfii*		4	1-S	43724	22993	76.8	7.1	16.1	0.881603
