# Supplementary material for: The evolution of multi-gene families and metabolic pathways in the evening primroses (Oenothera: Onagraceae): A comparative transcriptomics approach
Source: PLoS One. 2022 Jun 24;17(6):e0269307. doi: 10.1371/journal.pone.0269307 (PMC9231714; doi:10.1371/journal.pone.0269307)
Supplement: S5 Table — (XLSX) [file pone.0269307.s008.xlsx]

## Sheet: Table S5
Table S5. Gene count for each Gene Ontology category and associated orthogroups identified across 30 Oenothera transcriptomes
GO Annotation name	Gene ontology accession number	Count of OGs with Annotation	List of Orthogroups
Immune response
activation of innate immune response	GO:0002218	1	OG0004396
adaptive immune response	GO:0002250	2	OG0006339,OG0003170
innate immune response	GO:0045087	192	OG0001161,OG0012603,OG0004922,OG0011008,OG0016667,OG0011366,OG0006701,OG0001697,OG0007162,OG0006939,OG0013070,OG0003382,OG0007116,OG0013865,OG0000167,OG0008331,OG0001326,OG0000034,OG0003454,OG0000287,OG0001802,OG0002443,OG0006376,OG0000872,OG0012951,OG0005989,OG0014521,OG0004396,OG0004902,OG0016009,OG0018765,OG0009664,OG0006396,OG0000551,OG0011329,OG0000115,OG0000076,OG0010602,OG0001491,OG0004891…
innate immune response-activating signal transduction	GO:0009870	34	OG0014040,OG0009636,OG0001512,OG0006359,OG0006939,OG0010784,OG0017199,OG0010602,OG0010573,OG0003050,OG0015541,OG0009420,OG0006038,OG0008748,OG0003399,OG0025186,OG0013374,OG0013497,OG0002425,OG0017467,OG0000329,OG0000812,OG0018622,OG0006726,OG0003624,OG0000215,OG0002333,OG0004690,OG0000682,OG0017254,OG0000911,OG0025475,OG0022019,OG0016206
regulation of immune response	GO:0050777	11	OG0005958,OG0016168,OG0016128,OG0021756,OG0016386,OG0019331,OG0023700,OG0003583,OG0023750,OG0023777,OG0019958
Defense response
positive regulation of defense response	GO:1900426	16	OG0005114,OG0008304,OG0001367,OG0000329,OG0004412,OG0005831,OG0016807,OG0000911,OG0015066,OG0004690,OG0024881,OG0006726,OG0005306,OG0014677,OG0018080,OG0015319
defense response	GO:0006952	915	OG0002824,OG0001830,OG0002361,OG0000349,OG0008626,OG0011334,OG0002067,OG0005918,OG0009644,OG0000221,OG0006227,OG0010056,OG0004288,OG0009842,OG0011073,OG0002304,OG0008860,OG0012129,OG0002079,OG0018103,OG0010103,OG0008646,OG0000224,OG0008798,OG0004407,OG0001164,OG0001927,OG0011928,OG0006533,OG0010732,OG0002175,OG0004101,OG0010780,OG0011336,OG0009078,OG0014036,OG0008913,OG0011665,OG0004833,OG0000195…
regulation of defense response	GO:0031347	93	OG0005711,OG0001017,OG0001048,OG0004207,OG0013105,OG0008121,OG0008074,OG0008088,OG0009821,OG0007684,OG0007803,OG0000486,OG0000182,OG0004829,OG0000257,OG0001874,OG0001480,OG0007510,OG0002849,OG0009665,OG0009207,OG0000076,OG0001903,OG0007155,OG0000187,OG0002944,OG0003899,OG0004174,OG0015335,OG0005977,OG0003493,OG0021985,OG0012562,OG0006184,OG0005682,OG0011179,OG0006887,OG0000167,OG0002789,OG0010425…
defense response signaling pathway, resistance gene-dependent		44	OG0006939,OG0004147,OG0015021,OG0000157,OG0000648,OG0010602,OG0005292,OG0014158,OG0010573,OG0014266,OG0003050,OG0001299,OG0000326,OG0024533,OG0001710,OG0001675,OG0017042,OG0002665,OG0015058,OG0001350,OG0000147,OG0014708,OG0018622,OG0014016,OG0000008,OG0019686,OG0022806,OG0004228,OG0006968,OG0001030,OG0001604,OG0019379,OG0000006,OG0012318,OG0014825,OG0019780,OG0003557,OG0005078,OG0002573,OG0002712…
negative regulation of defense response	GO:0031348	57	OG0009258,OG0003437,OG0006039,OG0002504,OG0005364,OG0001918,OG0004463,OG0002140,OG0001363,OG0003330,OG0005165,OG0009707,OG0010057,OG0013949,OG0006235,OG0010297,OG0000393,OG0004866,OG0012135,OG0005931,OG0007238,OG0006888,OG0010003,OG0002674,OG0022927,OG0014804,OG0016296,OG0012310,OG0000213,OG0025933,OG0015324,OG0019564,OG0015539,OG0026264,OG0003724,OG0009082,OG0016441,OG0000531,OG0004456,OG0020222…
Response to fungus and oomycetes
negative regulation of defense response to oomycetes	GO:1902289	8	OG0006195,OG0002140,OG0000305,OG0000101,OG0003350,OG0010409,OG0004822,OG0003644
positive regulation of defense response to oomycetes	GO:1902290	23	OG0010056,OG0004288,OG0008326,OG0015994,OG0001188,OG0002462,OG0002780,OG0013809,OG0011179,OG0002147,OG0000438,OG0001072,OG0020131,OG0003603,OG0016442,OG0026393,OG0002666,OG0024284,OG0009193,OG0023467,OG0019520,OG0021150,OG0015254
response to fungus	GO:0009620	149	OG0010443,OG0009636,OG0015012,OG0010384,OG0003733,OG0006039,OG0003608,OG0003382,OG0001161,OG0005364,OG0016456,OG0002334,OG0000287,OG0017199,OG0006226,OG0001874,OG0011119,OG0007361,OG0001209,OG0015388,OG0008440,OG0022707,OG0000961,OG0001835,OG0005270,OG0015151,OG0001953,OG0004507,OG0005376,OG0013322,OG0003505,OG0010108,OG0000029,OG0000112,OG0008289,OG0002380,OG0014033,OG0014441,OG0001072,OG0005422…
defense response to fungus	GO:0050832, GO:0009817	360	OG0004405,OG0018105,OG0008692,OG0007565,OG0001017,OG0011504,OG0000493,OG0005117,OG0012449,OG0006533,OG0001907,OG0006541,OG0010013,OG0007309,OG0006242,OG0001194,OG0013105,OG0013277,OG0009796,OG0009575,OG0005830,OG0000277,OG0003471,OG0007162,OG0006939,OG0000188,OG0000348,OG0008890,OG0000383,OG0000973,OG0012764,OG0008088,OG0003777,OG0000737,OG0007740,OG0000455,OG0010236,OG0005577,OG0001148,OG0007558…
defense response to fungus, incompatible interaction	GO:0050832	196	OG0017347,OG0018240,OG0020825,OG0005355,OG0001220,OG0002280,OG0018638,OG0002657,OG0013418,OG0007769,OG0001983,OG0016165,OG0014766,OG0019124,OG0003683,OG0017379,OG0017501,OG0016169,OG0004203,OG0000470,OG0009743,OG0003073,OG0020653,OG0000414,OG0022176,OG0018397,OG0000251,OG0020931,OG0014629,OG0018353,OG0002890,OG0004224,OG0012318,OG0003653,OG0018472,OG0014825,OG0003800,OG0002814,OG0025056,OG0000870…
defense response to oomycetes	GO:0002229	94	OG0002380,OG0001094,OG0010443,OG0001625,OG0004942,OG0011008,OG0011033,OG0011486,OG0006463,OG0001682,OG0005615,OG0001147,OG0006512,OG0001408,OG0000182,OG0008826,OG0004396,OG0006226,OG0000257,OG0017429,OG0008439,OG0000551,OG0011329,OG0002296,OG0004920,OG0000006,OG0011365,OG0010543,OG0003725,OG0001247,OG0011734,OG0000561,OG0001807,OG0000744,OG0002266,OG0012507,OG0020055,OG0013940,OG0001998,OG0017034…
regulation of defense response to fungus	GO:2000072	92	OG0001161,OG0004288,OG0002304,OG0007067,OG0003812,OG0008840,OG0008514,OG0002508,OG0002713,OG0009082,OG0002914,OG0011219,OG0006195,OG0014749,OG0010527,OG0017261,OG0002816,OG0008320,OG0006322,OG0007952,OG0017705,OG0015469,OG0001852,OG0009331,OG0000448,OG0009710,OG0015731,OG0000174,OG0002147,OG0000290,OG0007261,OG0012829,OG0013270,OG0001072,OG0025941,OG0000220,OG0003603,OG0000212,OG0013379,OG0000101…
regulation of defense response to fungus, incompatible interaction	GO:2000072	6	OG0008331,OG0001802,OG0017606,OG0004000,OG0018427,OG0001982
regulation of defense response to oomycetes	GO:1902290	1	OG0015900
regulation of defense response to fungus	GO:1900150, GO:2000072	92	G0013270,OG0001072,OG0025941,OG0000220,OG0003603,OG0000212,OG0013379,OG0000101,OG0010039,OG0012252,OG0012766,OG0005112,OG0013832,OG0017211,OG0000527,OG0013742,OG0010332,OG0020548,OG0020053,OG0018560,OG0001497,OG0005826,OG0011984,OG0000224,OG0006477,OG0019293,OG0000090,OG0012402,OG0003939,OG0016157,OG0000287,OG0012505,OG0005709,OG0017324,OG0002666,OG0002811,OG0026480,OG0005917,OG0024284,OG0006167,…
regulation of defense response to oomycetes	GO:1902288	1	OG0015900
Response to bacterium
response to bacterium	GO:0009617	179	G0013513,OG0017472,OG0012881,OG0018383,OG0015304,OG0001899,OG0018910,OG0020222,OG0024018,OG0022292,OG0001017,OG0015570,OG0013600,OG0000416,OG0018977,OG0003862,OG0015762,OG0002034,OG0000195,OG0022874,OG0026396,OG0006622,OG0023612,OG0005709,OG0010057,OG0002666,OG0006989,OG0023607,OG0005917,OG0000020,OG0008260,OG0010863,OG0016045,OG0010071,OG0020443,OG0002977,OG0002581,OG0002892,OG0022863,OG0005306,…
positive regulation of defense response to bacterium	GO:1900426	61	OG0001161,OG0011334,OG0008798,OG0008326,OG0006039,OG0009480,OG0005615,OG0015994,OG0001188,OG0002849,OG0000187,OG0002692,OG0008108,OG0000329,OG0013809,OG0020055,OG0011179,OG0006356,OG0006887,OG0000174,OG0002789,OG0014576,OG0002147,OG0000438,OG0014152,OG0018530,OG0001072,OG0005970,OG0000968,OG0016296,OG0003603,OG0000101,OG0018544,OG0016442,OG0016878,OG0019618,OG0018383,OG0016821,OG0013629,OG0022292…
positive regulation of defense response to bacterium, incompatible interaction	GO:1900426	7	OG0009842,OG0011648,OG0012609,OG0009316,OG0012335,OG0000939,OG0000358
negative regulation of defense response to bacterium	GO:1900425, GO:1902478	31	OG0016782,OG0012691,OG0009082,OG0018496,OG0007946,OG0006195,OG0002176,OG0002140,OG0001138,OG0007952,OG0004835,OG0000305,OG0009331,OG0009710,OG0007091,OG0010039,OG0003350,OG0013832,OG0019293,OG0016696,OG0010409,OG0023560,OG0015118,OG0012638,OG0005582,OG0019613,OG0016425,OG0021937,OG0000092,OG0003406,OG0004822
negative regulation of defense response to bacterium, incompatible interaction		7	OG0006310,OG0004660,OG0007442,OG0014422,OG0007541,OG0016275,OG0023377
defense response to bacterium	GO:0042742	616	OG0014040,OG0001709,OG0001830,OG0008284,OG0001034,OG0006592,OG0003659,OG0012040,OG0008315,OG0011137,OG0001017,OG0011269,OG0000493,OG0006840,OG0009901,OG0001647,OG0007710,OG0006533,OG0001612,OG0002212,OG0003307,OG0000005,OG0012536,OG0007762,OG0011239,OG0006786,OG0007306,OG0004207,OG0006372,OG0013105,OG0005029,OG0010148,OG0001712,OG0011895,OG0005122,OG0007162,OG0006939,OG0000188,OG0010243,OG0012390…
defense response to bacterium, incompatible interaction	GO:0042742	104	OG0010443,OG0009636,OG0015012,OG0010384,OG0003733,OG0006039,OG0003608,OG0003382,OG0001161,OG0005364,OG0016456,OG0002334,OG0000287,OG0017199,OG0006226,OG0001874,OG0011119,OG0007361,OG0001209,OG0015388,OG0008440,OG0022707,OG0000961,OG0001835,OG0005270,OG0015151,OG0001953,OG0004507,OG0005376,OG0013322,OG0003505,OG0010108,OG0000029,OG0000112,OG0008289,OG0002380,OG0014033,OG0014441,OG0001072,OG0005422…
defense response to Gram-negative bacterium	GO:0050829	53	OG0022800,OG0005714,OG0025393
defense response to Gram-positive bacterium	GO:0050830	4	OG0000495,OG0005116,OG0006333,OG0020421
Response to virus
defense response to virus	GO:0051607	93	OG0002380,OG0001094,OG0010443,OG0001625,OG0004942,OG0011008,OG0011033,OG0011486,OG0006463,OG0001682,OG0005615,OG0001147,OG0006512,OG0001408,OG0000182,OG0008826,OG0004396,OG0006226,OG0000257,OG0017429,OG0008439,OG0000551,OG0011329,OG0002296,OG0004920,OG0000006,OG0011365,OG0010543,OG0003725,OG0001247,OG0011734,OG0000561,OG0001807,OG0000744,OG0002266,OG0012507,OG0020055,OG0013940,OG0001998,OG0017034…
negative regulation of defense response to virus	GO:0050687	7	OG0002511,OG0013033,OG0017338,OG0015703,OG0018298,OG0004238,OG0004015
positive regulation of defense response to virus by host	GO:0002230	8	OG0008326,OG0005615,OG0001147,OG0004396,OG0004920,OG0013809,OG0018544,OG0016442
regulation of defense response to virus by host	GO:0050688	2	OG0000040,OG0002310
Response to nematode and other organism
defense response to nematode	GO:0002215	6	OG0002977,OG0004866,OG0008088,OG0003878,OG0026189,OG0026192
defense response to other organism	GO:0009814	11	OG0000062,OG0000348,OG0019729,OG0015240,OG0009567,OG0005061,OG0016555,OG0000925,OG0001310,OG0000197,OG0013600
defense response to protozoan	GO:0042832	3	OG0000495,OG0005116,OG0020421
Defense response to insect/ herbivore and wounding
defense response to insect		17	OG0006039,OG0008601,OG0001367,OG0005061,OG0022210,OG0007603,OG0016296,OG0016493,OG0000642,OG0005277,OG0001584,OG0013594,OG0015296,OG0000877,OG0008606,OG0000039,OG0007635
negative regulation of defense response to insect	GO:1900366	4	OG0003047,OG0012506,OG0017002,OG0011886
regulation of defense response to insect	GO:2000068	3	OG0002977,OG0002175,OG0008088
positive regulation of defense response to insect	GO:1900367	14	OG0010013,OG0006039,OG0006931,OG0000874,OG0024506,OG0004531,OG0016296,OG0014977,OG0003466,OG0000722,OG0016872,OG0016931,OG0014891,OG0001886
response to herbivore	GO:0080027	11	OG0007991,OG0000925,OG0010057,OG0013577,OG0012310,OG0020222,OG0002377,OG0001660,OG0014836,OG0001867,OG0003884
response to insect	GO:0002213	37	OG0002764,OG0002977,OG0010013,OG0000514,OG0008088,OG0006039,OG0001721,OG0003068,OG0009207,OG0008606,OG0009707,OG0010057,OG0006003,OG0004850,OG0012829,OG0004935,OG0007586,OG0016296,OG0012310,OG0014977,OG0025933,OG0013742,OG0014242,OG0015867,OG0011531,OG0020222,OG0002034,OG0017410,OG0008126,OG0013468,OG0004153,OG0020542,OG0018069,OG0002735,OG0005238,OG0008815,OG0002704
response to wounding	GO:0009611	300	OG0007449,OG0001635,OG0018180,OG0014548,OG0017254,OG0007883,OG0006025,OG0016953,OG0016931,OG0020276,OG0006305,OG0013376,OG0014184,OG0020504,OG0004666,OG0018911,OG0012881,OG0007739,OG0012853,OG0003688,OG0012481,OG0012335,OG0022328,OG0002236,OG0000013,OG0018969,OG0001899,OG0022223,OG0014291,OG0002524,OG0020206,OG0020222,OG0018984,OG0001331,OG0002377,OG0022384,OG0003862,OG0002676,OG0018823,OG0015762…
Secondary metabolism
secondary metabolic process	GO:0019748	16	OG0009878,OG0007884,OG0008304,OG0002587,OG0010864,OG0011823,OG0011147,OG0010721,OG0013367,OG0011477,OG0007326,OG0011787,OG0015952,OG0015903,OG0017536,OG0005306
Shikimate and phenolic biosynthetic process
shikimate metabolic process	GO:0019632	9	OG0016714,OG0007775,OG0017547,OG0007993,OG0008128,OG0004346,OG0001804,OG0022456,OG0022732
L-phenylalanine biosynthetic process	GO:0009094	7	OG0000259,OG0010871,OG0010596,OG0005657,OG0005093,OG0015937,OG0018998
flavonoid biosynthetic process	GO:0009813	68	G0011131,OG0001037,OG0001317,OG0001660,OG0001006,OG0000416,OG0012811,OG0017182,OG0022216,OG0008124,OG0017348,OG0024113,OG0017163,OG0019285,OG0012945,OG0018413,OG0017959,OG0012762,OG0005845,OG0026396,OG0003436,OG0000925,OG0008095,OG0008260,OG0016989,OG0001391,OG0000857,OG0000013,OG0017837,OG0014130,OG0000762,OG0014035,OG0013368,OG0012221,OG0019286,OG0000839
flavonoid metabolic process	GO:0009812	4	OG0000046,OG0001846,OG0015828,OG0003250
isoflavonoid biosynthetic process	GO:0009717	9	OG0000617,OG0002514,OG0007123,OG0008266,OG0005461,OG0001006,OG0014130,OG0000762,OG0019286
isoflavonoid metabolic process	GO:0046287	9	OG0000617,OG0002514,OG0007123,OG0008266,OG0005461,OG0001006,OG0014130,OG0000762,OG0019286
lignin biosynthetic process	GO:0009809	77	OG0006112,OG0003735,OG0005864,OG0001735,OG0010243,OG0004704,OG0009543,OG0002217,OG0011173,OG0014035,OG0006255,OG0006495,OG0006653,OG0005676,OG0011534,OG0009771,OG0002590,OG0003616,OG0008821,OG0001451,OG0001261,OG0008156,OG0007654,OG0008530,OG0005838,OG0002808,OG0006250,OG0015115,OG0004323,OG0005988,OG0006736,OG0004278,OG0005194,OG0004626,OG0002316,OG0004988,OG0003211,OG0002580,OG0011523,OG0006392…
phenylpropanoid biosynthetic process	GO:0009699	18	OG0005864,OG0003325,OG0014738,OG0001743,OG0005838,OG0012807,OG0000416,OG0003211,OG0014169,OG0000988,OG0015016,OG0005845,OG0004988,OG0015150,OG0006255,OG0020608,OG0001660,OG0018174
Hormone-based response (ethylene, jasmonic and salicylic acid metabolism)		7	OG0007578,OG0007162,OG0005753,OG0006396,OG0015762,OG0000102,OG0017149
response to ethylene	GO:0009723	173	OG0010094,OG0007088,OG0011519,OG0012697,OG0015012,OG0010384,OG0011336,OG0010013,OG0001957,OG0006025,OG0009557,OG0008676,OG0007198,OG0011054,OG0006225,OG0002508,OG0001426,OG0009744,OG0021318,OG0008649,OG0011219,OG0012648,OG0003617,OG0010847,OG0011378,OG0012990,OG0011377,OG0001148,OG0000713,OG0009916,OG0012526,OG0008188,OG0017986,OG0003073,OG0011415,OG0005927,OG0010527,OG0010468,OG0003807,OG0005671…
response to jasmonic acid	GO:0009753	152	OG0010094,OG0003659,OG0007128,OG0011269,OG0006840,OG0009901,OG0011519,OG0012697,OG0002977,OG0010013,OG0006025,OG0004738,OG0009744,OG0021318,OG0008088,OG0005944,OG0009821,OG0016026,OG0000464,OG0006754,OG0007187,OG0005266,OG0006223,OG0006860,OG0005671,OG0009207,OG0000667,OG0008185,OG0001482,OG0002902,OG0015680,OG0005192,OG0009707,OG0012562,OG0008855,OG0013643,OG0001025,OG0010019,OG0012967,OG0002175…
response to salicylic acid	GO:0009751	164	OG0003659,OG0001017,OG0007128,OG0011519,OG0012697,OG0002977,OG0010013,OG0006025,OG0004738,OG0006701,OG0002508,OG0000208,OG0009744,OG0021318,OG0010022,OG0008088,OG0003472,OG0006039,OG0006754,OG0001147,OG0000464,OG0005266,OG0014521,OG0004902,OG0015286,OG0001874,OG0011119,OG0002336,OG0010441,OG0017261,OG0009207,OG0002816,OG0005255,OG0000046,OG0008320,OG0000515,OG0005276,OG0014275,OG0008185,OG0011646…
ethylene biosynthetic process	GO:0009693	24	OG0009644,OG0007324,OG0018103,OG0010103,OG0005767,OG0006259,OG0000828,OG0003903,OG0006014,OG0011333,OG0006341,OG0007138,OG0009010,OG0005900,OG0020479,OG0017458,OG0016250,OG0015338,OG0012044,OG0019270,OG0003549,OG0006996,OG0017087,OG0005001
ethylene-activated signaling pathway	GO:0009873	178	OG0004222,OG0010094,OG0000557,OG0015012,OG0010384,OG0012126,OG0001803,OG0016877,OG0001128,OG0024590,OG0006762,OG0005539,OG0002508,OG0003629,OG0009952,OG0009064,OG0009143,OG0011219,OG0013211,OG0008088,OG0006039,OG0019623,OG0002892,OG0010847,OG0006770,OG0000312,OG0007680,OG0001148,OG0000713,OG0002498,OG0001181,OG0002188,OG0002059,OG0008188,OG0017986,OG0002504,OG0000519,OG0002108,OG0006133,OG0007462…
jasmonic acid metabolic process	GO:0009694	26	OG0005954,OG0010709,OG0008901,OG0017253,OG0011662,OG0005217,OG0002674,OG0000046,OG0006305,OG0014184,OG0001846,OG0020102,OG0013594,OG0015296,OG0019176,OG0000877,OG0000265,OG0005177,OG0004838,OG0021541,OG0023894,OG0021920,OG0018297,OG0007635,OG0026299,OG0000173
