# Supplementary material for: The evolution of multi-gene families and metabolic pathways in the evening primroses (Oenothera: Onagraceae): A comparative transcriptomics approach
Source: PLoS One. 2022 Jun 24;17(6):e0269307. doi: 10.1371/journal.pone.0269307 (PMC9231714; doi:10.1371/journal.pone.0269307)
Supplement: S6 Table — (XLSX) [file pone.0269307.s009.xlsx]

## Sheet: Hoja1
Table S6. Number of proteins related to eight phenolic enzymes across 30 Oenothera taxa. SEX; sexual, PTH; permanent translocation heterozygosity
Species	Reproductive system	PAL	4CL	CHS	CHI	F3´H	F3H	FLS	C4H
Oenothera affinis	SEX	9	7	5	1	5	11	1	3
Oenothera argillicola	SEX	5	11	4	1	2	6	2	3
Oenothera capillifolia ssp. berlandieri	SEX	9	16	16	0	20	10	0	8
Oenothera biennis	PTH	10	14	0	2	6	8	3	2
Oenothera clelandii	PTH	7	14	1	1	9	7	0	3
Oenothera elata ssp. hookeri	SEX	6	14	11	3	18	11	0	2
Oenothera elata ssp. elata	SEX	12	7	2	0	4	4	0	2
Oenothera filiformis	SEX	17	19	4	2	4	14	0	2
Oenothera gaura	PTH	7	20	8	1	6	5	0	3
Oenothera glazioviana	PTH	11	13	3	1	2	7	2	3
Oenothera grandiflora	SEX	7	14	6	1	2	10	1	2
Oenothera grandis	SEX	8	16	16	1	12	14	0	2
Oenothera elata ssp. hirsutissima	SEX	8	11	4	1	10	10	0	3
Oenothera jamesii	SEX	11	27	4	1	13	6	0	4
Oenothera laciniata	PTH	8	19	5	2	17	15	0	4
Oenothera longissima	SEX	16	8	4	2	6	7	0	4
Oenothera longituba	SEX	6	17	6	1	4	9	0	2
Oenothera nana	PTH	9	25	3	1	6	6	1	1
Oenothera nutans	SEX	5	8	4	1	6	11	2	3
Oenothera oakesiana	PTH	10	14	7	1	6	9	0	3
Oenothera parviflora	PTH	13	14	6	1	13	10	1	3
Oenothera picensis	PTH	9	27	4	1	3	10	0	4
Oenothera rhombipetala	SEX	6	16	3	2	11	8	1	3
Oenothera rosea	PTH	8	15	4	2	9	5	0	7
Oenothera speciosa	SEX	10	20	13	2	13	10	0	5
Oenothera stucchii	PTH	8	13	5	1	5	8	1	3
Oenothera suffulta ssp. suffulta	SEX	8	11	10	1	14	4	2	4
Oenothera villaricae	PTH	8	15	4	1	5	8	0	3
Oenothera villosa ssp. villosa	PTH	11	13	3	4	9	2	1	3
Oenothera wolfii	PTH	11	21	4	1	16	9	1	4
